# Supplementary material for: Scalable Enrichment of Immunomodulatory Human Acute Myeloid Leukemia Cell Line-Derived Extracellular Vesicles
Source: Cells. 2021 Nov 26;10(12):3321. doi: 10.3390/cells10123321 (PMC8699161; doi:10.3390/cells10123321)
Supplement: Supplementary file 1 [file cells-10-03321-s001.zip]

Archive with 1 entries (1 files):
- cells-1449943-supplementary.pdf
